# Supplementary material for: Halogenated Pyrrolopyrimidines with Low MIC on Staphylococcus aureus and Synergistic Effects with an Antimicrobial Peptide
Source: Antibiotics (Basel). 2022 Jul 22;11(8):984. doi: 10.3390/antibiotics11080984 (PMC9330635; doi:10.3390/antibiotics11080984)
Supplement: Supplementary file 1 [file antibiotics-11-00984-s001.zip]

Archive with 1 entries (1 files):
- antibiotics-1826880-supplementary.pdf
